# Supplementary material for: Association of preadmission metformin use and prognosis in patients with sepsis with diabetes: a systematic review and meta-analysis
Source: Front Endocrinol (Lausanne). 2026 Apr 20;17:1815219. doi: 10.3389/fendo.2026.1815219 (PMC13135973; doi:10.3389/fendo.2026.1815219)
Supplement: Supplementary file 1 [file DataSheet1.zip]

Archive with 11 entries (10 files):
- Data Sheet 1/
- Data Sheet 1/Supplemental Fig. 1.tif
- Data Sheet 1/Supplemental Fig. 2.tif
- Data Sheet 1/Supplemental Fig. 3.tif
- Data Sheet 1/Supplemental Fig. 4.docx
- Data Sheet 1/Supplemental Table 1.docx
- Data Sheet 1/Supplemental Table 2.docx
- Data Sheet 1/Supplemental Table 3.xlsx
- Data Sheet 1/Supplemental Table 4.docx
- Data Sheet 1/Supplemental Table 5.docx
- Data Sheet 1/~$pplemental Table 4.docx
