# Supplementary material for: Association of preadmission metformin use and prognosis in patients with sepsis with diabetes: a systematic review and meta-analysis
Source: Front Endocrinol (Lausanne). 2026 Apr 20;17:1815219. doi: 10.3389/fendo.2026.1815219 (PMC13135973; doi:10.3389/fendo.2026.1815219)
Supplement: Supplementary file 1 [file DataSheet1.zip › Data Sheet 1/Supplemental Table 3.xlsx]

## Sheet: Sheet1
Table3 Summary of identified studies
First author	Year	Country	Study design	Multi/single centre	No. of MET group	No. of NM group	Number of metformin use in patients	Number of non-metformin use in patients	Female/male of metformin use in patients	Female/male of non-metformin use in patients	Mean age of metformin use in patients	Mean age of non-metformin use in patients	Study period	Primary Outcome
Scale [31]	2011	UK	RC	Single	12	53	12	53	NA	NA	NA	NA	12/2005-6/2009	Incidence of LA
Green [23]	2012	America	RC	Single	192	343	192	1755	NA	NA	71	72	02/2007-10/2008	28d mortality
Hloch [32]	2012	Czech Republic	RC	Single	114	127	4	21	NA	NA	NA	NA	01/2011-07/2013	mortality
Christiansen [33]	2013	Denmark	RC	Multi	73	182	73	182	NA	NA	NA	NA	01/2005-12/2011	30d mortality
van Vught [25]	2016	Holland	PO	Multi	114	127	114	127	36/78	61/66	67	65.1	01/2011-07/2013	Hospital mortality
Doenyas-Barak [34]	2016	Israel	RC	Single	44	118	44	118	22/22	47/71	74	68	01/2011-06/2013	Hospital mortality
Park [35]	2017	Korea	RC	Single	71	142	71	1247	32/39	62/80	67	68	08/2008-09/2014	28d mortality
Jochmans [36]	2017	French	RC	Single	52	79	52	79	19/33	23/56	66	71	10/2010-12/2013	Hospital mortality
Chen [24]	2019	China	RC	Single	162	162	198	392	97/65	87/75	69	69	01/2007-12/2013	28d mortality
Oh [26]	2020	Korea	RC	Single	672	672	1045	1467	364/308	359/313	69.1	69.1	2011-2015	30d mortality
Yang [22]	2021	China	RC	Multi	476	1907	476	1907	246/230	992/915	70.1	69.5	2001-2012	30d mortality
Gómez [37]	2022	America	RC	Single	599	2092	599	2092	NA	NA	NA	NA	08/2008-12/2014	90d mortality
Van Moorter [38]	2023	Belgium	RC	Single	77	48	32	15	27/50	24/24	NA	NA	01/2013-09/2020	90d mortality
Jin [39]	2025	Korea	PO	Single	54	266	54	266	31/23	126/140	NA	NA	10/2016-06/2022	90d and 365d mortality
RC, retrospective cohort; PO, prospective observational study; M, multiple; S, single; MET, metformin; NM, non-metformin; NA, Not available; LA, lactic acidosis.
